# Supplementary material for: The longevity and reversibility of quiescence in Schizosaccharomyces pombe are dependent upon the HIRA histone chaperone
Source: Cell Cycle. 2023 Aug 27;22(17):1921–36. doi: 10.1080/15384101.2023.2249705 (PMC10599175; doi:10.1080/15384101.2023.2249705)
Supplement: Supplemental Material [file KCCY_A_2249705_SM9609.zip]

Archive with 11 entries (11 files):
- Fig S1.pptx
- Fig S2.pptx
- Fig S3.pptx
- Fig S4.pptx
- Fig S5.pptx
- Fig S6.pptx
- Table S1.docx
- Table S2.docx
- Table S3.docx
- Table S4.docx
- Table S5.docx
